# Supplementary material for: Protective effects on liver, kidney and pancreas of enzymatic- and acidic-hydrolysis of polysaccharides by spent mushroom compost (Hypsizigus marmoreus)
Source: Sci Rep. 2017 Feb 24;7:43212. doi: 10.1038/srep43212 (PMC5324114; doi:10.1038/srep43212)
Supplement: Supplementary Dataset 1 [file srep43212-s1.xls]

## Sheet: Sheet1
	Title Page
	Title: Protective effects on liver, kidney and pancreas of enzymatic- and acidic-hydrolysis of polysaccharides by spent mushroom compost (Hypsizigus marmoreus)
	The orders and institutions:
	Min Liu 1, 2, #, Xinling Song 1, #, Jianjun Zhang 1, #, Chen Zhang 1, Zheng Gao 1, Shangshang Li 1, Huijuan Jing 1, Zhenzhen Ren 1, Shouxian Wang 2, *, Le Jia 1, *
	1 College of Life Science, Shandong Agricultural University, Taian, 271018, PR China
	2 Institute of Plant and Environment Protection, Beijing Academy of Agriculture and Forestry Sciences, Beijing Engineering Research Center for Edible Mushroom, Key Laboratory of Urban Agriculture (North), Ministry of Agriculture, Beijing, PR China
	# Equal Contributors
	* Corresponding authors:
	jiale0525@163.com (L. Jia) and wangshouxian2002@163.com (S.X. Wang)
